# Supplementary material for: Role of inflammation-related genes as prognostic biomarkers and mechanistic implications in idiopathic pulmonary fibrosis
Source: Front Genet. 2025 Jun 18;16:1602588. doi: 10.3389/fgene.2025.1602588 (PMC12213808; doi:10.3389/fgene.2025.1602588)
Supplement: Supplementary file 2 [file Table1.xlsx]

## Sheet: Sheet1
Table S1. Information about 619 inflammation related genes.
SYMBOL
EPHA2
P8
EIF2AK1
CSF1
IGFBP4
NKIRAS2
SYK
IL5RA
CCR2
IL18
TIRAP
FN1
CUL3
IL1F5
IL1RN
TCIRG1
PRCP
PTN
BPGM
SELP
CHI3L1
LIAS
TLR10
ADIC
F2R
IL8
SPP1
HMGB1
DARC
BDKRB2
CCR5
RARRES2
SAA2-SAA4
MYD88
CIITA
HP
SAA2-SAA3
C4B_2
C4A
HEL-S-172mP
CYBB
CXCR3
CRH
TLR2
AP3B1
C4B
A0A140VJI3
A0A140VJI7
A0A140VJP8
ACKR1
IL6
FY
A0A1U9X785
TLR5
IDO1
A0A384MR03
SAA1
ITGB2
TGFB1
CCR-5
NLRP3
A0A8G1A656
C3
C5
IL17RC
CXCR6
CCR7
CCR4
IRGM
ODAM
CCR3
CSRP3
ACOD1
C2CD4B
A8K6K4
IFNGR2
PLP1
A8KAB7
AKT1
B2R5G8
B2R6V6
SCNN1B
B2R888
B2R933
TLR7
B2RAZ4
B2RBY1
B3KR28
B3KWR9
B4DDH0
B4DIE5
B4DN21
B4DNQ5
B4DTH2
B4DTK1
B4DU16
B4DVM1
B4E008
B4E0A1
KNG1
B4E216
B4E344
B4E3D6
IL1B
TLR6
TLR9
IL1R1
IL4R
CD40LG
FFAR2
BMP2
CXCL8
CX3CR1
IL36RN
HIF1A
TLR1
TLR4
ACVR1
OGG1
TOLLIP
F2
SAA2
CD14
NR3C1
F1JZ09
TNFRSF1A
EPHB6
BDKRB1
EPO
H0Y858
H9C875
IL17RE
SNAP23
CCL24
LGALS9
BMPR1B
PIK3CD
CCRL2
CCL21
ACKR2
CCL22
CXCL11
FFAR3
AIM2
IKBKB
NCR3
KDM6B
CHUK
PLSCR1
CCL25
TLR3
CCL16
PLA2G10
MEFV
PJA2
IRAK2
RIPK2
LAT
PSTPIP1
TRAF3IP2
HYAL3
CD5L
TYROBP
CHST1
CXCL13
NUPR1
LY75
TPST1
TSPAN2
JAK2
SEMA7A
GPR32
RPS6KA5
RPS6KA4
ATRN
TUSC2
APOL3
IL18RAP
RASGRP1
VNN1
LY86
IL33
F8
HPR
F12
ASS1
SERPINA1
SERPINA3
A2M
TIMP1
FOS
CALCA
INS
TNF
IFNA2
IFNG
IL1A
IL2RA
IGHG1
HLA-DRB1
APOA2
CRP
APCS
C1QA
ORM1
AHSG
PPBP
PF4
CXCL10
TFRC
KLKB1
ANXA1
APP
S100A8
IL4
IL5
JUN
ITGB1
S100A9
POLB
CSF1R
UMOD
LYN
THBS1
ELANE
HCK
FCGR3A
SERPINF2
F7
KRT16
IL6R
ADRA2A
CXCL1
HMOX1
ALOX5
PLA2G4B
ADORA3
TMIGD3
CCL3
MAPT
PF4V1
KIT
CLU
ITGAM
MBL2
FCGR1A
CCL4
CYBA
CCL2
CCL5
SCG2
F3
MIF
FOLR2
PLA2G2A
IL9
IFNGR1
B4GALT1
ALOX15
CD44
DPEP1
SELE
CCL3L1
CD36
CEBPB
LBP
ITGB6
SDC1
VCAM1
HK1
ORM2
NFKB1
CXCL2
CXCL3
AZU1
ALOX5AP
TNFRSF1B
TAC1
ITGAL
FPR1
TNFAIP3
C5AR1
TBXA2R
MDK
BMP6
FUT4
IL10
UGT1A1
CCL1
GAL
TNFSF4
GATA3
CRHBP
CXCR2
FPR3
FPR2
TACR1
PTAFR
CD40
PTX3
CNTF
HMGB2
GRN
ADORA2A
PRDX5
CD6
AXL
ADORA1
AGTR1
FCGR2B
PRDX2
CCR1
CD68
CNR2
PTGER1
IL13
NOS2
ADM
PTGS2
HRH1
OPRM1
PTGER4
SAA4
GGT5
SNCA
LIPA
ADCY8
CD96
STAT3
IL15
BCL6
MTOR
CXCL5
PTGFR
PTGER3
PTGER2
PTGIR
TNFRSF4
XCR1
NOTCH1
MAP2K3
XCL1
PIK3CG
ADGRE5
MAPKAPK2
SLC11A1
FASN
CASP4
PSEN1
CAMP
AGTR2
P2RX1
CCL11
CCR6
NDST1
AIF1
F2RL1
UCN
CASP7
CCL23
CCL18
HDAC4
CARD18
GSDMD
SPINK7
LOXL3
NLRP6
CXCR4
TMEM258
LYZ
RAC1
ADAM8
OLR1
CX3CL1
ELF3
CCL20
CCL8
CCL7
CXCL6
MT1X
S100A12
HAMP
TNFAIP6
HSPG2
RELB
IL1RL1
RELA
NOTCH2
PRKCQ
REL
PRKCZ
SLC18A2
REG3A
BTK
RBPJ
CXCL9
LRP1
DHX9
IL10RB
ADCY1
FUT7
HYAL1
AIMP1
NFATC3
NFX1
NAIP
HNRNPA0
PTGDR
SLAMF1
IL18R1
RIPK1
IRF5
ITIH4
NFATC4
TNIP1
AGER
PRKD1
Q15423
NFKBIB
LTB4R
GPR68
SMAD1
SCN9A
NFE2L2
EXT1
IL17A
CAMK4
C3AR1
ECM1
NKG7
CCL14
CCL15
IFI16
HuSAA1g
MEP1B
AOC3
CDO1
MSMP
MYLK3
TLR8
GPR33
ANO6
Q53EP8
IL8RB
SPHK1
PYDC2
Q59FB9
Q59G22
Q59GS8
ZC3H12A
FFAR4
ASS
TREM2
THEMIS2
Q5U071
IL23R
DAB2IP
DKFZp686O13149
SIGIRR
IL17B
DHRS7B
DKFZp686K139
DKFZp686O12165
DKFZp686L11144
ATGR2
REG3G
IL20RB
CERS6
IL34
UNC13D
TRIL
NLRP9
Q7RU00
DKFZp686D15198
RAB44
PXK
TAC4
CD163
NLRP10
TICAM2
NRROS
CAMK1D
TICAM1
PLD3
LACC1
SCUBE1
SCYL3
AFAP1L2
CHST4
C2CD4A
PNMA1
ABCF1
TRPV1
NFAM1
IL27
TNIP2
GPR32P1
CCL4L1
IL31RA
NFKBID
IL17D
HAVCR2
BLNK
IL1F10
SMPDL3B
CCL17
NINJ1
PBXIP1
PLD4
KLRG1
IL17RA
MACIR
ITCH
WNK4
SCYL1
Q96KJ8
TNIP3
MRGPRX1
H4
NLRP4
IL17F
GBP5
NR1H4
CD180
PARK7
S1PR3
GPER1
P2RX7
CCL13
MGLL
CCL19
CMKLR1
SMO
APOL2
WDR83
LXN
JAM3
CLEC7A
NFKBIZ
TRIM55
CHIA
FOXP3
SIGLEC1
NLRP1
IL22
IL25
HRH4
IL1RL2
Q9HB64
PLGRKT
PROK2
MMP25
LTB4R2
IL23A
IL1RAP
NOX4
NLRC4
RTN4
ASH1L
CYP26B1
CTNNBIP1
TREX1
ACER3
SETD4
NLRP2
STAB1
PLA2G3
IL37
IL36B
IL36G
PLA2G2E
IL17C
SLAMF8
VPS54
C5AR2
XCL2
KL
STK39
IL36A
TBK1
ADGRE2
SCN11A
ZNF580
PARP4
HDAC9
PYCARD
CELA1
PLA2G2D
TFR2
PLA2G4C
HDAC5
NOD1
HPSE
CCL26
PLAA
CYSLTR1
CARD8
MFHAS1
CHST2
NOX1
F11R
IKBKG
LY96
DARC (FY)
HEL-S-2a
HEL-S-62p
HEL-S-153w
PYDC5
abeta-40-42_human
abeta-40-42-oligomer_human
abeta-42-oligomer_human
abeta-40-oligomer_human
intg_am_b2_human
f3-f7_human
casp7_human-1
hpse_human-1
Homo sapiens (human) hsa-miR-221-3p
Homo sapiens (human) hsa-miR-181c-5p
Homo sapiens (human) growth arrest specific 5 (GAS5)
